# Supplementary material for: Association of Iba1-Positive Macrophages and B7-H3-Positive Tumor Cells with Tumor Growth Kinetics in WHO Grade II Meningioma: A Pilot Watch-and-Wait Cohort Study
Source: Cancers (Basel). 2026 May 10;18(10):1545. doi: 10.3390/cancers18101545 (PMC13204069; doi:10.3390/cancers18101545)
Supplement: Supplementary file 1 [file cancers-18-01545-s001.zip]

Archive with 1 entries (1 files):
- cancers-4247237-supplementary.pdf
